# Supplementary material for: Stromal fibroblasts derived from mammary gland of bovine with mastitis display inflammation-specific changes
Source: Sci Rep. 2016 Jun 7;6:27462. doi: 10.1038/srep27462 (PMC4895242; doi:10.1038/srep27462)
Supplement: Supplementary Dataset 1 [file srep27462-s2.xls]

## Sheet: Sheet1
Stromal fibroblasts derived from mammary gland of bovine with mastitis display inflammation-specific changes Qing Chen1※, Guiliang He1※, Wenyao Zhang1, Tong Xu1, Hongliang Qi1, Jing Li1, Yong Zhang1,2,* & Ming-Qing Gao1,2,* 1College of Veterinary Medicine, Northwest A&F University, Yangling 712100, Shaanxi, China 2Key Laboratory of Animal Biotechnology, Ministry of Agriculture, Northwest A&F Univ…
	Table S1. Pathway enrichment analysis of the DEGs between NFs and INFs
#	Pathway	DEGs with pathway annotation (618)	P value	Q value	Pathway ID
1	Amoebiasis	26 (4.21%)	1.27476e-06	0.000290645	ko05146
2	Arrhythmogenic right ventricular cardiomyopathy (ARVC)	17 (2.75%)	1.38442e-05	0.00157824	ko05412
3	Steroid biosynthesis	7 (1.13%)	3.12961e-05	0.0023785	ko00100
4	p53 signaling pathway	16 (2.59%)	7.37245e-05	0.0042023	ko04115
5	ECM-receptor interaction	20 (3.24%)	0.000105217	0.0047979	ko04512
6	Small cell lung cancer	16 (2.59%)	0.000164415	0.00571208	ko05222
7	Focal adhesion	32 (5.18%)	0.000175371	0.00571208	ko04510
8	Terpenoid backbone biosynthesis	6 (0.97%)	0.000234339	0.00667865	ko00900
9	Nicotinate and nicotinamide metabolism	8 (1.29%)	0.00032733	0.00829237	ko00760
10	Gap junction	13 (2.1%)	0.000594729	0.0135598	ko04540
11	Pathways in cancer	35 (5.66%)	0.00118476	0.0230886	ko05200
12	Complement and coagulation cascades	15 (2.43%)	0.00121519	0.0230886	ko04610
13	DNA replication	7 (1.13%)	0.00196605	0.0344814	ko03030
14	Lysosome	15 (2.43%)	0.00299937	0.0488469	ko04142
15	Cysteine and methionine metabolism	7 (1.13%)	0.0051827	0.078777	ko00270
16	Tight junction	26 (4.21%)	0.00556187	0.0792567	ko04530
17	Metabolic pathways	79 (12.78%)	0.00677772	0.0909011	ko01100
18	Type II diabetes mellitus	8 (1.29%)	0.0128028	0.162169	ko04930
19	Glycosaminoglycan degradation	4 (0.65%)	0.0142004	0.170405	ko00531
20	Glutathione metabolism	7 (1.13%)	0.0152665	0.174038	ko00480
21	Pyrimidine metabolism	11 (1.78%)	0.0181481	0.197036	ko00240
22	Adherens junction	13 (2.1%)	0.0193221	0.200247	ko04520
23	TGF-beta signaling pathway	11 (1.78%)	0.0247581	0.245428	ko04350
24	Glycine, serine and threonine metabolism	6 (0.97%)	0.0259635	0.246653	ko00260
25	Leukocyte transendothelial migration	16 (2.59%)	0.0302083	0.2755	ko04670
26	Mismatch repair	4 (0.65%)	0.0318002	0.278863	ko03430
27	Regulation of actin cytoskeleton	28 (4.53%)	0.0365902	0.299938	ko04810
28	PPAR signaling pathway	10 (1.62%)	0.0368345	0.299938	ko03320
29	Prostate cancer	10 (1.62%)	0.0399313	0.313943	ko05215
30	Base excision repair	5 (0.81%)	0.0415368	0.315679	ko03410
31	Phagosome	19 (3.07%)	0.0434058	0.319242	ko04145
32	Biosynthesis of unsaturated fatty acids	4 (0.65%)	0.0458078	0.324069	ko01040
33	Hypertrophic cardiomyopathy (HCM)	17 (2.75%)	0.0480389	0.324069	ko05410
34	Endocrine and other factor-regulated calcium reabsorption	6 (0.97%)	0.0487715	0.324069	ko04961
35	Nucleotide excision repair	6 (0.97%)	0.0515651	0.324069	ko03420
36	Vascular smooth muscle contraction	20 (3.24%)	0.0520907	0.324069	ko04270
37	Prion diseases	7 (1.13%)	0.0525902	0.324069	ko05020
38	Axon guidance	17 (2.75%)	0.0661474	0.38425	ko04360
39	Glycerolipid metabolism	6 (0.97%)	0.0669746	0.38425	ko00561
40	Homologous recombination	4 (0.65%)	0.0674123	0.38425	ko03440
41	Synthesis and degradation of ketone bodies	2 (0.32%)	0.0697636	0.386707	ko00072
42	Bacterial invasion of epithelial cells	10 (1.62%)	0.0712355	0.386707	ko05100
43	Dilated cardiomyopathy	17 (2.75%)	0.0758907	0.396786	ko05414
44	Aldosterone-regulated sodium reabsorption	5 (0.81%)	0.0771982	0.396786	ko04960
45	Fc gamma R-mediated phagocytosis	12 (1.94%)	0.0783559	0.396786	ko04666
46	Arginine and proline metabolism	6 (0.97%)	0.0810342	0.396786	ko00330
47	Other glycan degradation	3 (0.49%)	0.0820876	0.396786	ko00511
48	Melanogenesis	9 (1.46%)	0.0840993	0.396786	ko04916
49	Cytokine-cytokine receptor interaction	17 (2.75%)	0.0865418	0.396786	ko04060
50	HTLV-I infection	25 (4.05%)	0.0870145	0.396786	ko05166
51	Purine metabolism	14 (2.27%)	0.090717	0.402067	ko00230
52	Taurine and hypotaurine metabolism	2 (0.32%)	0.0916995	0.402067	ko00430
53	Toxoplasmosis	11 (1.78%)	0.094744	0.403469	ko05145
54	Long-term depression	7 (1.13%)	0.0955585	0.403469	ko04730
55	Pancreatic cancer	7 (1.13%)	0.102926	0.420664	ko05212
56	Riboflavin metabolism	2 (0.32%)	0.103321	0.420664	ko00740
57	Colorectal cancer	6 (0.97%)	0.109269	0.437075	ko05210
58	Steroid hormone biosynthesis	5 (0.81%)	0.114581	0.439516	ko00140
59	Endocytosis	19 (3.07%)	0.117026	0.439516	ko04144
60	Carbohydrate digestion and absorption	5 (0.81%)	0.119771	0.439516	ko04973
61	Progesterone-mediated oocyte maturation	8 (1.29%)	0.120863	0.439516	ko04914
62	Wnt signaling pathway	13 (2.1%)	0.121563	0.439516	ko04310
63	Cell cycle	11 (1.78%)	0.122942	0.439516	ko04110
64	Collecting duct acid secretion	4 (0.65%)	0.123373	0.439516	ko04966
65	Melanoma	6 (0.97%)	0.127389	0.446842	ko05218
66	Basal cell carcinoma	5 (0.81%)	0.130474	0.449335	ko05217
67	Chronic myeloid leukemia	8 (1.29%)	0.132309	0.449335	ko05220
68	Gastric acid secretion	9 (1.46%)	0.135723	0.449335	ko04971
69	African trypanosomiasis	5 (0.81%)	0.135983	0.449335	ko05143
70	Thiamine metabolism	1 (0.16%)	0.139123	0.450401	ko00730
71	Glycosphingolipid biosynthesis - globo series	2 (0.32%)	0.140257	0.450401	ko00603
72	Phenylalanine metabolism	3 (0.49%)	0.145062	0.451138	ko00360
73	Hedgehog signaling pathway	5 (0.81%)	0.147302	0.451138	ko04340
74	Notch signaling pathway	5 (0.81%)	0.147302	0.451138	ko04330
75	Metabolism of xenobiotics by cytochrome P450	6 (0.97%)	0.151929	0.451138	ko00980
76	Ribosome biogenesis in eukaryotes	7 (1.13%)	0.15321	0.451138	ko03008
77	Osteoclast differentiation	11 (1.78%)	0.155313	0.451138	ko04380
78	Protein digestion and absorption	11 (1.78%)	0.155313	0.451138	ko04974
79	Dorso-ventral axis formation	4 (0.65%)	0.156868	0.451138	ko04320
80	Phosphatidylinositol signaling system	8 (1.29%)	0.161057	0.451138	ko04070
81	Amino sugar and nucleotide sugar metabolism	5 (0.81%)	0.164998	0.451138	ko00520
82	Retinol metabolism	5 (0.81%)	0.164998	0.451138	ko00830
83	Cholinergic synapse	8 (1.29%)	0.165387	0.451138	ko04725
84	Glycosphingolipid biosynthesis - ganglio series	2 (0.32%)	0.166209	0.451138	ko00604
85	Chemokine signaling pathway	14 (2.27%)	0.169902	0.455737	ko04062
86	Drug metabolism - cytochrome P450	5 (0.81%)	0.177242	0.469897	ko00982
87	Cocaine addiction	5 (0.81%)	0.189816	0.483301	ko05030
88	Apoptosis	7 (1.13%)	0.191978	0.483301	ko04210
89	Selenocompound metabolism	2 (0.32%)	0.192896	0.483301	ko00450
90	Pantothenate and CoA biosynthesis	2 (0.32%)	0.192896	0.483301	ko00770
91	One carbon pool by folate	2 (0.32%)	0.192896	0.483301	ko00670
92	Non-small cell lung cancer	5 (0.81%)	0.19622	0.486285	ko05223
93	Proximal tubule bicarbonate reclamation	3 (0.49%)	0.209378	0.513314	ko04964
94	Legionellosis	6 (0.97%)	0.230142	0.553507	ko05134
95	Valine, leucine and isoleucine biosynthesis	1 (0.16%)	0.230628	0.553507	ko00290
96	VEGF signaling pathway	7 (1.13%)	0.245232	0.582427	ko04370
97	Vibrio cholerae infection	6 (0.97%)	0.248368	0.583793	ko05110
98	Acute myeloid leukemia	5 (0.81%)	0.25681	0.596296	ko05221
99	Cyanoamino acid metabolism	1 (0.16%)	0.258918	0.596296	ko00460
100	Maturity onset diabetes of the young	2 (0.32%)	0.275119	0.627271	ko04950
101	Toll-like receptor signaling pathway	8 (1.29%)	0.282894	0.637224	ko04620
102	Epithelial cell signaling in Helicobacter pylori infection	5 (0.81%)	0.285074	0.637224	ko05120
103	Rheumatoid arthritis	11 (1.78%)	0.300398	0.662665	ko05323
104	Glycerophospholipid metabolism	6 (0.97%)	0.305175	0.662665	ko00564
105	GABAergic synapse	6 (0.97%)	0.305175	0.662665	ko04727
106	MAPK signaling pathway	17 (2.75%)	0.310823	0.665719	ko04010
107	Phenylalanine, tyrosine and tryptophan biosynthesis	1 (0.16%)	0.312421	0.665719	ko00400
108	Endometrial cancer	4 (0.65%)	0.339088	0.715852	ko05213
109	Glycolysis / Gluconeogenesis	4 (0.65%)	0.347495	0.726871	ko00010
110	Retrograde endocannabinoid signaling	6 (0.97%)	0.350812	0.727138	ko04723
111	Influenza A	14 (2.27%)	0.361929	0.743422	ko05164
112	Histidine metabolism	2 (0.32%)	0.370345	0.753916	ko00340
113	Chagas disease (American trypanosomiasis)	11 (1.78%)	0.374153	0.754928	ko05142
114	Tryptophan metabolism	3 (0.49%)	0.379802	0.759604	ko00380
115	Tyrosine metabolism	3 (0.49%)	0.389836	0.769452	ko00350
116	Pancreatic secretion	7 (1.13%)	0.392181	0.769452	ko04972
117	ErbB signaling pathway	6 (0.97%)	0.396951	0.769452	ko04012
118	GnRH signaling pathway	7 (1.13%)	0.398225	0.769452	ko04912
119	Primary bile acid biosynthesis	2 (0.32%)	0.409726	0.785021	ko00120
120	Oocyte meiosis	8 (1.29%)	0.426756	0.79077	ko04114
121	ABC transporters	3 (0.49%)	0.429515	0.79077	ko02010
122	Fatty acid biosynthesis	1 (0.16%)	0.429905	0.79077	ko00061
123	Arachidonic acid metabolism	5 (0.81%)	0.438137	0.79077	ko00590
124	Glioma	5 (0.81%)	0.438137	0.79077	ko05214
125	Sphingolipid metabolism	3 (0.49%)	0.439296	0.79077	ko00600
126	RNA degradation	5 (0.81%)	0.445368	0.79077	ko03018
127	alpha-Linolenic acid metabolism	2 (0.32%)	0.447862	0.79077	ko00592
128	Fanconi anemia pathway	3 (0.49%)	0.449011	0.79077	ko03460
129	Sulfur metabolism	1 (0.16%)	0.450877	0.79077	ko00920
130	Non-homologous end-joining	1 (0.16%)	0.450877	0.79077	ko03450
131	Cardiac muscle contraction	10 (1.62%)	0.457863	0.79689	ko04260
132	Dopaminergic synapse	8 (1.29%)	0.471332	0.812475	ko04728
133	Long-term potentiation	5 (0.81%)	0.47404	0.812475	ko04720
134	Fc epsilon RI signaling pathway	6 (0.97%)	0.481791	0.812475	ko04664
135	Glutamatergic synapse	7 (1.13%)	0.482165	0.812475	ko04724
136	Hepatitis C	8 (1.29%)	0.487863	0.812475	ko05160
137	Leishmaniasis	5 (0.81%)	0.488198	0.812475	ko05140
138	beta-Alanine metabolism	2 (0.32%)	0.496469	0.820253	ko00410
139	Salmonella infection	11 (1.78%)	0.501018	0.821814	ko05132
140	Bile secretion	5 (0.81%)	0.516086	0.840482	ko04976
141	Amphetamine addiction	5 (0.81%)	0.522959	0.845636	ko05031
142	Propanoate metabolism	2 (0.32%)	0.531087	0.849717	ko00640
143	Valine, leucine and isoleucine degradation	3 (0.49%)	0.532936	0.849717	ko00280
144	Renal cell carcinoma	4 (0.65%)	0.557344	0.879289	ko05211
145	Serotonergic synapse	7 (1.13%)	0.562558	0.879289	ko04726
146	Thyroid cancer	2 (0.32%)	0.564047	0.879289	ko05216
147	Tuberculosis	14 (2.27%)	0.56691	0.879289	ko05152
148	Mineral absorption	4 (0.65%)	0.572068	0.881295	ko04978
149	Vitamin digestion and absorption	2 (0.32%)	0.585079	0.895289	ko04977
150	Butanoate metabolism	2 (0.32%)	0.59531	0.904872	ko00650
151	NF-kappa B signaling pathway	11 (1.78%)	0.603538	0.911302	ko04064
152	Jak-STAT signaling pathway	8 (1.29%)	0.613241	0.914284	ko04630
153	RNA transport	10 (1.62%)	0.613533	0.914284	ko03013
154	Natural killer cell mediated cytotoxicity	9 (1.46%)	0.624689	0.924864	ko04650
155	Protein processing in endoplasmic reticulum	9 (1.46%)	0.629227	0.925572	ko04141
156	Glycosaminoglycan biosynthesis - chondroitin sulfate	1 (0.16%)	0.636466	0.930219	ko00532
157	NOD-like receptor signaling pathway	4 (0.65%)	0.654292	0.936605	ko04621
158	Pathogenic Escherichia coli infection	7 (1.13%)	0.661531	0.936605	ko05130
159	Protein export	1 (0.16%)	0.66274	0.936605	ko03060
160	Glycosylphosphatidylinositol(GPI)-anchor biosynthesis	1 (0.16%)	0.66274	0.936605	ko00563
161	Glycosaminoglycan biosynthesis - heparan sulfate	1 (0.16%)	0.66274	0.936605	ko00534
162	Pertussis	4 (0.65%)	0.666916	0.936605	ko05133
163	mTOR signaling pathway	3 (0.49%)	0.669591	0.936605	ko04150
164	Staphylococcus aureus infection	8 (1.29%)	0.695742	0.967251	ko05150
165	Huntington's disease	9 (1.46%)	0.701638	0.969536	ko05016
166	Vasopressin-regulated water reabsorption	2 (0.32%)	0.718932	0.983577	ko04962
167	Fatty acid elongation	1 (0.16%)	0.720427	0.983577	ko00062
168	Aminoacyl-tRNA biosynthesis	2 (0.32%)	0.740878	0.994041	ko00970
169	Phototransduction - fly	2 (0.32%)	0.740878	0.994041	ko04745
170	Peroxisome	4 (0.65%)	0.741171	0.994041	ko04146
171	B cell receptor signaling pathway	5 (0.81%)	0.748799	0.994608	ko04662
172	Bladder cancer	2 (0.32%)	0.754681	0.994608	ko05219
173	Fructose and mannose metabolism	2 (0.32%)	0.754681	0.994608	ko00051
174	Salivary secretion	5 (0.81%)	0.775305	1	ko04970
175	Citrate cycle (TCA cycle)	1 (0.16%)	0.776798	1	ko00020
176	Galactose metabolism	1 (0.16%)	0.785021	1	ko00052
177	Viral myocarditis	12 (1.94%)	0.789295	1	ko05416
178	Alanine, aspartate and glutamate metabolism	1 (0.16%)	0.792942	1	ko00250
179	Amyotrophic lateral sclerosis (ALS)	3 (0.49%)	0.804418	1	ko05014
180	Glyoxylate and dicarboxylate metabolism	1 (0.16%)	0.80792	1	ko00630
181	Morphine addiction	3 (0.49%)	0.81806	1	ko05032
182	Adipocytokine signaling pathway	3 (0.49%)	0.822424	1	ko04920
183	RNA polymerase	1 (0.16%)	0.834709	1	ko03020
184	Alzheimer's disease	7 (1.13%)	0.837939	1	ko05010
185	Proteasome	1 (0.16%)	0.84667	1	ko03050
186	Drug metabolism - other enzymes	1 (0.16%)	0.857767	1	ko00983
187	Taste transduction	1 (0.16%)	0.872927	1	ko04742
188	Linoleic acid metabolism	1 (0.16%)	0.894694	1	ko00591
189	Insulin signaling pathway	6 (0.97%)	0.897256	1	ko04910
190	N-Glycan biosynthesis	1 (0.16%)	0.905923	1	ko00510
191	Pyruvate metabolism	1 (0.16%)	0.909394	1	ko00620
192	Starch and sucrose metabolism	1 (0.16%)	0.909394	1	ko00500
193	Cytosolic DNA-sensing pathway	2 (0.32%)	0.910973	1	ko04623
194	Calcium signaling pathway	10 (1.62%)	0.912209	1	ko04020
195	Ether lipid metabolism	1 (0.16%)	0.915956	1	ko00565
196	Parkinson's disease	4 (0.65%)	0.918554	1	ko05012
197	Regulation of autophagy	1 (0.16%)	0.922045	1	ko04140
198	Cell adhesion molecules (CAMs)	8 (1.29%)	0.924857	1	ko04514
199	Neurotrophin signaling pathway	7 (1.13%)	0.926561	1	ko04722
200	Herpes simplex infection	8 (1.29%)	0.931708	1	ko05168
201	Alcoholism	8 (1.29%)	0.935553	1	ko05034
202	Malaria	4 (0.65%)	0.937745	1	ko05144
203	Synaptic vesicle cycle	2 (0.32%)	0.938267	1	ko04721
204	Porphyrin and chlorophyll metabolism	1 (0.16%)	0.940088	1	ko00860
205	Antigen processing and presentation	5 (0.81%)	0.941915	1	ko04612
206	Fat digestion and absorption	1 (0.16%)	0.946483	1	ko04975
207	Neuroactive ligand-receptor interaction	7 (1.13%)	0.965378	1	ko04080
208	Inositol phosphate metabolism	1 (0.16%)	0.968404	1	ko00562
209	Measles	7 (1.13%)	0.976742	1	ko05162
210	Transcriptional misregulation in cancer	10 (1.62%)	0.977015	1	ko05202
211	T cell receptor signaling pathway	5 (0.81%)	0.981433	1	ko04660
212	mRNA surveillance pathway	2 (0.32%)	0.982029	1	ko03015
213	Hematopoietic cell lineage	2 (0.32%)	0.982029	1	ko04640
214	Systemic lupus erythematosus	8 (1.29%)	0.982194	1	ko05322
215	Shigellosis	2 (0.32%)	0.982601	1	ko05131
216	Spliceosome	4 (0.65%)	0.984783	1	ko03040
217	Ribosome	6 (0.97%)	0.985068	1	ko03010
218	Epstein-Barr virus infection	6 (0.97%)	0.985068	1	ko05169
219	RIG-I-like receptor signaling pathway	1 (0.16%)	0.986209	1	ko04622
220	Oxidative phosphorylation	2 (0.32%)	0.990645	1	ko00190
221	Lysine degradation	2 (0.32%)	0.992326	1	ko00310
222	Type I diabetes mellitus	2 (0.32%)	0.992576	1	ko04940
223	Allograft rejection	2 (0.32%)	0.994115	1	ko05330
224	Intestinal immune network for IgA production	2 (0.32%)	0.994115	1	ko04672
225	Graft-versus-host disease	2 (0.32%)	0.994674	1	ko05332
226	Ubiquitin mediated proteolysis	3 (0.49%)	0.99512	1	ko04120
227	Autoimmune thyroid disease	2 (0.32%)	0.99847	1	ko05320
228	Olfactory transduction	1 (0.16%)	1	1	ko04740
